# Supplementary material for: Silver Nanoparticles In Situ Synthesized and Incorporated in Uniaxial and Core–Shell Electrospun Nanofibers to Inhibit Coronavirus
Source: Pharmaceutics. 2024 Feb 14;16(2):268. doi: 10.3390/pharmaceutics16020268 (PMC10893522; doi:10.3390/pharmaceutics16020268)
Supplement: Supplementary file 1 [file pharmaceutics-16-00268-s001.zip]

Archive with 1 entries (1 files):
- pharmaceutics-2822995-supplementary.pdf
